# Supplementary material for: The Role of Farnesoid X Receptor in Accelerated Liver Regeneration in Rats Subjected to ALPPS
Source: Curr Oncol. 2021 Dec 9;28(6):5240–54. doi: 10.3390/curroncol28060438 (PMC8700148; doi:10.3390/curroncol28060438)
Supplement: Supplementary file 1 [file curroncol-28-00438-s001.zip]

Archive with 1 entries (1 files):
- curroncol-1488854-supplementary.pdf
